# Supplementary material for: Early Colorectal Responses to HIV-1 and Modulation by Antiretroviral Drugs
Source: Vaccines (Basel). 2021 Mar 8;9(3):231. doi: 10.3390/vaccines9030231 (PMC8000905; doi:10.3390/vaccines9030231)
Supplement: Supplementary file 1 [file vaccines-09-00231-s001.zip]

Archive with 23 entries (22 files):
- Supplementary Figure 4 new.pdf
- __MACOSX/
- __MACOSX/._Supplementary Figure 4 new.pdf
- Supplementary Figure 8.pdf
- __MACOSX/._Supplementary Figure 8.pdf
- Supplementary Figure 5.pdf
- __MACOSX/._Supplementary Figure 5.pdf
- Supplementary Figure 7.pdf
- __MACOSX/._Supplementary Figure 7.pdf
- Supplementary Figure 6.pdf
- __MACOSX/._Supplementary Figure 6.pdf
- Supplementary Table 1.pdf
- __MACOSX/._Supplementary Table 1.pdf
- Supplementary Figure 3.pdf
- __MACOSX/._Supplementary Figure 3.pdf
- Supplementary Table 2.pdf
- __MACOSX/._Supplementary Table 2.pdf
- Supplementary Figure 1.pdf
- __MACOSX/._Supplementary Figure 1.pdf
- Supplementary Table 3.pdf
- __MACOSX/._Supplementary Table 3.pdf
- Supplementary Figure 2 new.pdf
- __MACOSX/._Supplementary Figure 2 new.pdf
